# Supplementary material for: Efficacy and safety of anlotinib combined with PD‐1/PD‐L1 inhibitors as second‐line and subsequent therapy in advanced small‐cell lung cancer
Source: Cancer Med. 2022 Oct 17;12(5):5372–83. doi: 10.1002/cam4.5360 (PMC10028028; doi:10.1002/cam4.5360)
Supplement: Supplementary file 1 — Supinfo S1 [file CAM4-12-5372-s001.xlsx]

## Sheet: Sheet1
Patient ID	Sex	Age	Group	Adverse reaction
1	male	71	combination therapy	Grade 1 hemoptysis（anlotinib-related）
2	male	49	combination therapy	Grade 1 hypothyroidism（anlotinib or ICIs-related）;Grade 1 myelosuppression（anlotinib-related）
3	male	61	combination therapy	Grade 2 oral ulcers（anlotinib-related）
4	male	50	combination therapy	Grade 1 hepatic dysfunction（anlotinib or ICIs-related）;Grade 1 hypertension（anlotinib-related）
5	male	69	combination therapy	Grade 1 hypothyroidism（anlotinib or ICIs-related）;Grade 1 hepatic dysfunction（anlotinib or ICIs-related）
6	male	61	combination therapy	Grade 1 hepatic dysfunction（anlotinib or ICIs-related）
7	male	67	combination therapy	Grade 1 hypothyroidism（anlotinib or ICIs-related）;Grade 1 hypertension（anlotinib-related）
8	male	64	combination therapy
9	male	66	combination therapy	Grade 1 hypothyroidism（anlotinib or ICIs-related）;Grade 1 hypertension（anlotinib-related）
10	male	66	combination therapy
11	male	68	combination therapy
12	male	59	combination therapy	Grade 1 fatigue（anlotinib-related）
13	male	51	combination therapy	Grade 1 anorexia（anlotinib-related）;Grade 1 myelosuppression（anlotinib or ICIs-related）
14	male	51	combination therapy	Grade 1 myelosuppression（ICIs-related）；Grade 3 anorexia（anlotinib-related）；discontinued medication
15	male	62	combination therapy	Grade 1 hyperthyroidism（anlotinib or ICIs-related）
16	male	63	combination therapy
17	male	70	combination therapy
18	male	58	combination therapy	Grade 1 hepatic dysfunction（anlotinib or ICIs-related）
19	male	67	combination therapy	Grade 2 hypertension（anlotinib-related）
20	male	61	combination therapy
21	female	70	combination therapy
22	male	70	combination therapy
23	male	60	combination therapy	Grade 1 fatigue（anlotinib-related）;Grade 1 anorexia（anlotinib-related）
24	male	77	combination therapy
25	male	65	combination therapy	Grade 1 hyperthyroidism（anlotinib or ICIs-related）;Grade 1 hepatic dysfunction（anlotinib or ICIs-related）
26	male	57	combination therapy	Grade 1 hypothyroidism（anlotinib or ICIs-related）
27	male	58	combination therapy	Grade 1 hepatic dysfunction（anlotinib or ICIs-related）
28	male	61	combination therapy
29	male	73	combination therapy
30	male	64	combination therapy	Grade 1 hypertension（anlotinib-related）
31	male	70	combination therapy	Grade 1 fatigue（anlotinib-related）;Grade 1 anorexia（anlotinib-related）
32	male	77	combination therapy	Grade 3 fatigue（anlotinib-related）;Grade 1 anorexia（anlotinib-related）；Grade 1 diarrhea（anlotinib or ICIs-related）；discontinued medication
33	male	58	combination therapy	Grade 1 hoarseness（anlotinib-related）；Grade 1 fatigue（anlotinib-related）
34	male	69	combination therapy	Grade 1 oral ulcers（anlotinib-related）
35	male	73	combination therapy
36	male	70	combination therapy	Grade 1 hypertension（anlotinib-related）
37	male	62	combination therapy
38	male	67	combination therapy
39	female	50	combination therapy	Grade 1 oral ulcers（anlotinib-related）；Grade 1 rash（anlotinib or ICIs-related）
40	male	56	combination therapy
